# Supplementary material for: Identification of Bna.IAA7.C05 as allelic gene for dwarf mutant generated from tissue culture in oilseed rape
Source: BMC Plant Biol. 2019 Nov 15;19:500. doi: 10.1186/s12870-019-2094-2 (PMC6857212; doi:10.1186/s12870-019-2094-2)
Supplement: Supplementary file 1 — Additional file 1: Table S1. Genes on the candidate region of chromosome C05 of Brassica napus. [file 12870_2019_2094_MOESM1_ESM.xlsx]

## Sheet: Table S1
	Table S1. Genes on the candidate region of chromosome C05 of Brassica napus
	Position	Gene	SNP	Amino acid variation	Mutant type	Putative Function
	28026487	BnaC05g29260D	C>T	Ser6Leu	missense_variant	Uncharacterized protein
	28035623	BnaC05g29280D	T>A	Trp177Arg	missense_variant	START-like domain
	28070376	BnaC05g29300D	G>A	Gly89Glu	missense_variant	IAA7
	28132428	BnaC05g29350D	A>G	Thr25Ala	missense_variant	Uncharacterized protein
	28177822	BnaC05g29370D	A>G	His113Arg	missense_variant	Tyrosine-protein kinase
	28198459	BnaC05g29390D	A>T	Lys123Asn	missense_variant	Replication factor A
	28210522	BnaC05g29410D	A>C	Ile119Leu	missense_variant	Armadillo-type
	28219193	BnaC05g29430D	T>A	Tyr239Asn	missense_variant	Uncharacterized protein
	28260083	BnaC05g29460D	G>A	Arg93His	missense_variant	Uncharacterized protein
	28261229	BnaC05g29470D	A>G	Gln150Arg	missense_variant	Nucleic acid binding
	28302579	BnaC05g29520D	T>A	Leu146*	stop_gained	Paired amphipathic helix
	28302972	BnaC05g29520D	G>C	Glu40Gln	missense_variant	Paired amphipathic helix
	28365215	BnaC05g29540D	G>A	Gly80Ser	missense_variant	EF-Hand 1
	28408470	BnaC05g29600D	C>A	Ala525Glu	missense_variant	P-type ATPase
	28408535	BnaC05g29600D	G>A	Val547Ile	missense_variant	P-type ATPase
	28409198	BnaC05g29600D	A>G	Ile768Val	missense_variant	P-type ATPase
	28487750	BnaC05g29660D	T>G	Tyr78Asp	missense_variant	Uncharacterized protein
	28492603	BnaC05g29670D	A>G	Asp130Gly	missense_variant	Chlorophyll a/b binding
	28547535	BnaC05g29700D	C>G	His196Asp	missense_variant	Gnk2-homologous domain
	28655074	BnaC05g29730D	A>G	Lys23Glu	missense_variant	FERM/acyl-CoA-binding
	28656338	BnaC05g29740D	T>C	Ile97Thr	missense_variant	Nucleic acid-binding
